# Supplementary material for: A Machine Learning-Based Model to Predict In-Hospital Mortality of Lung Cancer Patients: A Population-Based Study of 523,959 Cases
Source: Adv Respir Med. 2023 Aug 9;91(4):310–23. doi: 10.3390/arm91040025 (PMC10451707; doi:10.3390/arm91040025)
Supplement: Supplementary file 1 [file arm-91-00025-s001.zip]

Archive with 1 entries (1 files):
- arm-2523116-supplementary.pdf
